# Supplementary material for: Constructing Heterogeneous Photocatalysts Based on Carbon Nitride Nanosheets and Graphene Quantum Dots for Highly Efficient Photocatalytic Hydrogen Generation
Source: Materials (Basel). 2022 Aug 5;15(15):5390. doi: 10.3390/ma15155390 (PMC9369747; doi:10.3390/ma15155390)
Supplement: Supplementary file 1 [file materials-15-05390-s001.zip]

Archive with 1 entries (1 files):
- materials-1800485-supplementary.pdf
